# Supplementary material for: Azoxymethane Alters the Plasma Metabolome to a Greater Extent in Mice Fed a High-Fat Diet Compared to an AIN-93 Diet
Source: Metabolites. 2021 Jul 9;11(7):448. doi: 10.3390/metabo11070448 (PMC8307161; doi:10.3390/metabo11070448)
Supplement: Supplementary file 1 [file metabolites-11-00448-s001.zip › Supplementary Table S1.xlsx]

## Sheet: data
Supplementary Table S1 Metabolites identified in plasma from C57BL/6 mice fed the AIN93G (AIN) or the high-fat diet (HFD) and with or without AOM treatment
ID	1_001	2_002	3_003	4_004	5_005	6_006	7_007	8_008	9_009	10_010	11_011	12_012	13_013	14_014	15_015	16_016	17_017	18_018	19_019	20_020	21_021	22_022	23_023	24_024	25_025	26_026	27_027	28_028	29_029	30_030	31_031	32_032	33_033	34_034	35_035	36_036	37_037	38_038	39_039	40_040	41_041	42_042	43_043	44_044	45_045	46_046	47_047	48_048	49_049
Diet and AOM Treatment	AIN	AIN	AIN	AIN	AIN	AIN	AIN	AIN	AIN	AIN	AIN+AOM	AIN+AOM	AIN+AOM	AIN+AOM	AIN+AOM	AIN+AOM	AIN+AOM	AIN+AOM	AIN+AOM	AIN+AOM	AIN+AOM	AIN+AOM	AIN+AOM	AIN+AOM	AIN+AOM	HFD	HFD	HFD	HFD	HFD	HFD	HFD	HFD	HFD	HFD	HFD+AOM	HFD+AOM	HFD+AOM	HFD+AOM	HFD+AOM	HFD+AOM	HFD+AOM	HFD+AOM	HFD+AOM	HFD+AOM	HFD+AOM	HFD+AOM	HFD+AOM	HFD+AOM
xylulose	4675	4592	4332	6605	7169	4733	4815	4446	5353	4318	5569	4265	5615	4549	6177	5477	4958	7572	5272	6735	5491	5866	5704	5499	5010	3968	5390	3974	5832	5671	4504	5738	5143	5038	4476	4757	4621	5695	5805	4216	5453	5764	6790	3929	4415	5072	5769	4533	4731
xylose	24978	20548	16363	24899	21328	20736	26795	24911	25725	17974	32925	31565	21449	21774	28241	26418	23103	21752	18979	28630	21991	24308	23832	20869	16165	24388	21949	21419	29077	28011	22290	31635	17905	27013	22604	23097	20984	23368	30142	19876	20067	20779	20529	16564	17686	20431	24953	22927	23529
xylonolactone	1055	1710	913	1808	1480	1853	4755	6378	1407	1591	9144	2715	2669	2849	2109	1091	3559	2467	2659	4513	2397	2285	981	2589	4309	4571	1620	3521	1738	2323	2080	2342	2910	1184	1730	1851	2695	1609	1524	1205	4707	918	1578	2283	4142	2001	1017	1658	2952
xylitol	5263	3041	12074	3471	4801	4510	3039	4898	3917	3927	5361	7964	8061	5565	8643	6460	9140	5226	8040	10057	6804	5801	9449	7146	12617	4889	3778	3453	3429	5017	2895	3468	5868	5126	6040	6129	11546	15245	8889	7816	16800	8554	7066	6369	7422	10105	8204	11357	11099
valine	204390	207222	351334	292926	217406	283543	320938	252689	382068	235400	205558	256610	217988	211917	181720	203035	242848	261620	335644	227155	180931	209944	265444	246644	268335	308737	227510	217336	206863	250213	253822	182425	278537	239082	271484	278810	209939	250304	235530	360804	270528	220906	268849	275009	297322	260815	278129	216581	317970
uridine	3234	2592	6812	2402	7552	4464	4904	4264	3104	3180	2977	5190	3175	4268	6877	6188	5787	5167	5389	5013	2996	3681	5546	3323	6447	2109	4009	4395	5596	3558	5737	3799	5849	1583	3758	5140	5034	5107	8947	6196	5569	6616	6432	4226	4261	4280	6466	5109	5614
uric acid	18631	23229	26978	30869	10527	27700	22540	22621	26142	32666	23694	24745	31583	40621	16467	19470	21482	32978	32263	19904	16383	21050	28947	22370	30172	25919	34237	29753	15778	29181	37985	5809	32672	42911	27512	22194	18523	22460	38347	28950	18318	20168	31849	27229	16942	22514	20736	21330	20903
urea	5869541	5035090	4409427	4746487	5778913	5451351	5465566	5047278	5289604	497331	4283415	5845576	3137280	4503976	6627254	5556497	4893811	3276227	4828450	6409384	3645343	4833499	3537957	4159970	4520186	5412875	2906707	5189243	5331168	5464264	4685664	4586469	4712906	4384406	4829582	5480481	5288978	6006692	5501033	5572462	5489796	6786812	4976932	4967514	4617338	5986803	5576663	4834708	4027998
uracil	7587	9080	20041	10047	11384	9676	10455	9642	9174	9104	8947	11018	9239	10398	11078	10107	10080	13271	11409	12341	10027	10420	14376	9412	13251	13892	7780	8741	11023	9516	11467	9858	11184	9264	8480	14754	14027	12143	15050	13781	19063	10649	16356	10291	11785	11344	14626	14945	14983
undecanoic acid	4653	2068	4822	2648	17516	4756	3177	3374	4740	3915	5393	2785	4588	3511	3514	2661	4726	5025	3573	4759	7373	4825	3664	3450	3300	2908	3531	3948	7544	3796	2228	5589	1925	3338	4348	3944	3906	4215	3972	4452	3971	2547	2316	5192	4766	4352	3338	2540	3501
UDP-glucuronic acid	2055	2383	4502	941	2013	1020	1583	2428	1902	1580	2736	2197	2321	1487	2397	1468	2104	1979	2361	3819	2259	2461	2489	2454	2868	2049	1357	1802	1514	2211	1572	1294	1306	2226	1511	3499	2855	2612	2491	2473	3893	1621	2219	1082	2194	2342	1747	2011	3252
tyrosine	403520	426963	659530	493975	387238	557804	452741	392814	377210	465504	658282	580535	533435	502916	377402	385924	487459	642213	628584	500308	361731	497044	569439	520112	527399	455437	319569	505000	253638	408667	342749	166413	268212	380692	359806	476247	468570	507000	530316	548261	574326	322494	540580	451555	458586	565886	441163	469343	560964
tryptophan	217111	308292	188687	309557	55532	379490	445367	445926	297089	430216	363082	436987	242150	407521	41905	81093	220550	285434	331114	349838	180809	334802	221401	350846	334539	436958	220638	528452	56229	343400	255679	15769	257467	373393	229972	140729	362330	315116	223829	299900	385875	65352	267012	286483	400228	341995	173738	260085	347517
trans-4-hydroxy-L-proline	9715	17981	14213	18461	14280	20084	25764	15123	10921	13764	11087	35394	16850	23010	7074	9903	12814	17584	16560	30694	12976	27610	17162	13512	24954	29901	6638	22894	7018	11175	9013	5412	13691	13357	11400	8753	20028	21271	24771	18701	35668	9095	15904	19128	21212	28313	14854	26786	24242
tocopherol alpha-	11010	15455	7630	11755	12326	16672	10487	17528	13622	12765	6829	9240	7626	8651	8695	10391	9489	10242	8137	6417	9253	9216	7259	10205	8319	15490	28418	24268	23982	26132	26607	29369	18537	36833	21693	12707	11475	11524	8549	10973	8070	9913	13028	11508	10865	11332	8456	8082	10652
thymine	3169	3264	7083	3245	3919	3792	3516	3245	3527	2928	3447	4112	3449	2801	5186	4995	5421	3958	3511	4154	4001	3112	4293	5510	4463	2828	2599	2695	4160	3503	2994	3236	4015	3369	2443	3824	4681	4292	4428	4165	6826	3604	4046	3543	4456	4182	3442	4374	4658
thymidine	8134	8134	12612	9076	9913	11437	7935	7731	6560	7769	7943	11860	4005	6120	9635	11720	9554	9432	7889	9816	11499	10345	11050	9307	8083	7426	6473	7146	9744	7436	5891	6148	7002	5912	7193	10870	11468	10801	7404	10228	14122	11414	12949	8200	8994	9187	10447	12944	10611
threonine	86892	111407	151246	145351	110613	167183	140512	79867	131145	115748	96333	105723	92452	88839	76927	73169	79184	120782	100729	99202	64347	100289	113676	90280	106030	123338	80890	103357	82450	97245	100720	53455	76462	110327	90939	76605	73222	91928	113697	117442	87492	75995	83173	110719	87609	104702	96831	84737	105162
threonic acid	22583	17713	17905	25114	17760	22731	22935	18021	17819	17098	21599	20163	28814	22649	18877	15748	21400	25357	13729	23818	27468	29235	29791	26890	22909	24983	26446	23584	27909	37317	27289	33371	27707	23720	25349	14347	20695	31004	15322	20388	18309	19493	12902	21466	19601	27306	23795	16316	19786
taurine	492	5672	312	6251	178	5852	11162	8646	7873	8932	9573	8967	4695	8288	414	278	3819	21953	11767	11173	234	4788	5893	6499	14330	9176	7506	18102	444	11079	412	430	15315	14416	7995	198	38994	8489	11896	7058	20296	197	9160	23509	22257	12076	7516	8732	21029
sucrose	996	729	840	1308	2798	3518	1211	577	1340	1716	558	597	979	966	1758	3419	1610	1171	593	498	783	720	486	1324	983	3595	1515	511	765	612	1766	932	2816	911	527	567	1771	1021	349	881	617	697	681	1071	653	826	636	3079	632
succinic acid	11355	16312	19012	10876	15903	12478	17429	14364	17737	10545	11987	11720	21529	27195	15576	18925	11877	15106	29663	14312	15579	19971	33864	12869	18010	14106	14277	10279	10070	13020	12718	11388	13883	14229	12616	12688	11061	15015	20791	16074	10211	9335	14472	11216	9091	10310	12252	18156	9361
stearic acid	1529190	1158902	1386510	1308126	1588088	1254166	1233446	1612465	1138554	1162903	1150101	1194796	1430718	2028568	1892805	1579475	1463659	1060037	1279083	1640763	1616758	1144354	1298723	1404600	1477727	1400649	1446302	1388690	1510879	1361637	1217894	1501750	1185591	1138112	1280655	1307228	1569476	1288106	1327498	1189752	1804763	1345324	1236332	1011487	1200220	1177858	1279120	1015976	1238833
sophorose	3313	4414	1686	2482	2107	2342	1820	2143	2241	3202	2349	1849	3239	1743	3967	1995	2690	2918	1938	2357	1189	2078	1211	1945	2563	2574	2855	3872	4315	4145	2769	1730	1839	5120	3868	1041	2782	2812	2136	1887	2039	1648	1814	2448	2077	1861	2218	1638	1533
shikimic acid	8647	6167	5772	3108	5458	4731	5109	9623	6768	8691	4688	5895	9142	9662	2903	5416	11656	3812	7311	23734	5278	11467	2743	7650	4240	5578	4549	3721	7090	13960	4516	4437	10662	11493	8554	8698	13084	3772	6587	6268	5062	4125	6585	17453	6633	10249	5327	30097	11194
serotonin	16407	15373	68703	36732	9252	23087	148464	3038	8571	13125	10579	13540	30608	25340	43660	15874	16593	67809	244764	4715	8323	11411	15445	7014	3485	12741	18258	8425	7409	5800	5091	1783	21048	11648	9332	11639	29854	29793	111695	6594	128945	5214	8992	6519	6787	7016	10132	156110	16671
serine	347240	487317	693192	502091	500802	534087	480192	320172	411685	433645	409445	499431	390822	340678	277883	311605	351518	493831	421336	411838	310079	353708	458183	376567	415628	514807	351953	461537	305265	410882	376281	159882	352027	435465	385121	378121	428115	514383	519000	542751	549120	369415	422894	480275	426400	516912	475841	534068	607217
salicylic acid	717034	487074	436323	434634	540889	507194	478983	535000	552193	447259	434646	492964	672109	601059	668784	509911	556559	599377	666906	657851	624316	868123	496472	535745	489320	456385	471031	454184	516851	708683	430624	463071	483626	444572	474182	531871	786105	530643	471494	502598	531337	680486	748815	569268	577015	623115	708502	717587	610465
saccharic acid	6752	4957	4562	5496	6107	5112	4408	5505	5403	3462	6095	4151	5596	3797	6729	6818	6532	5838	4084	6710	6917	6900	6993	5884	5629	5467	7504	6218	9232	9425	7192	11363	7202	5657	7838	7688	5823	7715	5396	8353	6811	7605	7698	5769	5703	5937	8818	5726	6979
ribose	9222	15796	12585	20026	13693	13309	21164	27514	8898	11687	57899	16528	14848	13749	13166	8836	19480	33868	16739	17794	14324	11014	10403	12171	17761	36461	12007	27681	11056	14972	10300	9667	15307	10464	10318	14435	26279	15897	18355	13079	41968	12461	12340	11415	44827	14451	9403	15793	20478
ribonic acid	2295	1229	1380	2378	2864	712	1220	1228	1366	966	1125	1794	965	1033	2702	1263	2509	3003	1178	1197	1042	1202	725	2296	988	1401	1006	1274	1030	1057	866	2415	2541	3076	1044	3129	994	2807	1754	825	1735	1085	1170	2515	1964	1239	1004	1861	1872
ribitol	2614	3148	3274	2401	6255	3632	2956	4712	2702	3447	4252	3934	3282	4356	3011	3279	3800	4211	3932	4023	3260	3988	3517	4885	3995	2214	2916	4472	2906	3748	3008	3024	2927	3436	4291	3547	4375	2273	2996	3413	4503	3536	3981	3872	2563	3459	4167	3875	3347
pyruvic acid	72294	145394	155521	64963	214445	54171	78361	113975	139138	93390	48951	68145	212403	80793	111691	229389	156417	75749	78536	119756	299886	157211	167716	40873	112510	74744	88119	45315	81920	31101	45581	73037	94658	69480	57308	117586	48706	59047	75487	1571	47131	113758	132519	103286	37674	95016	132958	55635	48542
pyrophosphate	38096	30317	65323	56693	25273	35538	84279	13752	25045	25105	31984	21689	48856	24172	58081	41494	25602	82224	161553	14455	25613	21558	29381	19360	10249	20860	46494	16573	20654	29429	22804	33462	34847	29169	28703	30908	33901	53310	129774	20481	54967	25040	20309	18870	14096	15252	31216	123708	26253
putrescine	4912	7796	3993	11552	8022	8066	5393	4462	6929	9062	4317	7174	4858	4285	5099	4052	5852	10784	5735	5709	5581	5134	4564	3277	4817	5502	3764	5373	5822	4734	4451	4594	4550	4384	5971	4794	4804	6290	6455	5668	4742	4499	5386	4515	3420	5314	3745	4267	5421
p-tolyl glucuronide	3957	13222	16502	5752	15763	4752	4432	5881	8712	10270	7907	5825	5926	7604	16363	10360	17037	6924	11466	18055	8065	9764	9667	5406	9161	2989	5146	5317	14983	6463	4747	8058	12839	5872	6538	8475	5767	11991	20471	6346	5943	6085	9629	6955	6667	5710	7067	4498	4659
pseudo uridine	21460	23251	24506	21418	24048	19808	18362	18929	21382	21578	21082	22681	23884	19170	23691	22838	22975	21608	18847	23426	25755	20528	24856	21357	23855	20614	21239	22429	28723	27584	22606	22562	22439	19538	22888	22921	22163	28101	22048	28146	23043	22713	26901	17518	18272	20978	25734	18402	23196
proline	7751	29075	50706	28832	21520	28337	70942	45693	42687	28342	10022	52398	20609	49410	5145	10657	20175	27668	55689	42823	9315	40556	30801	19284	45180	72614	16297	36876	6413	16454	14159	1739	33306	24639	18484	10752	41963	26497	31936	38464	49785	8802	22777	60722	56571	48100	21286	40692	59128
pinitol	959	413	957	785	1186	820	277	237	845	654	957	392	910	260	1588	847	1285	827	701	610	1493	557	491	790	541	320	386	239	1434	774	1124	2355	536	1097	1007	899	401	538	741	927	400	1490	994	685	359	450	1045	2148	429
phosphoethanolamine	5078	5395	6969	7504	7831	2289	3957	2151	4427	4114	5162	5904	10100	1720	5844	6532	4346	5273	7113	2396	7837	4612	8226	5772	3652	2041	5841	1858	5013	9227	5528	6258	3686	9051	8210	9224	6232	12129	4501	3568	2946	6353	8577	4242	2965	5489	7211	6508	4731
phosphoenolpyruvate	1801	1997	2126	2002	928	747	2851	1634	2037	1813	3666	979	1531	1654	2172	1670	1950	3284	2894	1538	2318	1552	1654	1392	1477	3205	1986	1746	1699	1442	1552	1172	1010	1525	2115	1825	1558	3079	2951	1984	3078	1562	1577	1411	1268	1583	1942	3153	1267
phosphate	2070310	2382752	2568076	2313765	2378015	2025246	2703085	2456525	2236915	2011716	2458073	2357472	2060505	2359029	2459480	2286927	1823797	1881691	2550651	2327479	2453400	2092089	2561847	2223645	2375351	2605897	2042514	1885419	2955028	2796617	2438140	2691004	2654727	2080663	2115216	2715564	2417095	2679626	2845120	2748504	2181586	2580447	2284085	2436361	1961353	2170598	2751441	2667920	2563256
phenylethylamine	1673	1844	2385	1636	2912	1938	2586	1586	1111	2185	810	1220	2463	1675	870	1698	1487	850	1469	1754	2075	2067	882	970	1204	1941	1707	1734	1522	2540	1722	2108	2033	1767	1826	1131	1645	1933	1682	963	2096	2987	948	2350	2002	1550	788	1089	1545
phenylalanine	125217	174837	204812	208677	148953	207888	221120	221046	152888	162954	179133	203227	150853	208490	109473	104723	163299	214795	224069	215070	95838	189742	207723	176587	213085	183668	113290	209780	82930	168779	137145	37369	182121	210634	157898	143567	243754	236725	216847	199872	239669	119241	202048	197390	226609	238561	160841	213749	234511
phenylacetic acid	1413	1615	4335	1261	1170	1664	1796	1136	1733	1450	1069	840	1970	1225	1661	1913	1207	1077	1523	1472	1176	1200	1764	1436	1731	1148	2169	968	1358	2100	1066	1934	1176	1566	1853	1629	1274	1819	622	1776	1313	1110	1678	1219	1171	1615	1546	1189	1483
pentose	16330	24695	20134	28695	26360	27514	17267	16152	15769	24303	30539	18354	27165	29407	16252	15683	24579	26573	24763	17549	24122	30288	28052	26156	28344	26417	24009	25898	16882	29240	26238	28260	22533	17620	24158	25905	26746	25700	16861	26852	5901	24771	26643	25149	27268	25750	30895	27310	29234
parabanic acid	17904	9891	19352	18666	26062	16005	9680	7210	19652	13028	13089	7689	18323	7394	27686	19267	20412	18429	15509	9027	19429	8672	18838	19919	12092	5198	17135	7618	19223	18773	23425	47594	11039	15018	20259	24048	7791	13427	13013	22402	7595	22353	18029	11607	7897	7599	21973	8213	12200
pantothenic acid	1815	2996	1087	2796	3312	1991	1220	1289	2739	2640	2688	1149	1717	2128	3120	1708	2728	1213	2953	2446	2902	1222	1548	2842	2495	2627	3192	2304	2512	3439	3058	2935	2206	3067	2403	2540	1535	1616	2835	1623	1972	1439	1570	2768	2412	2352	1584	1808	1030
palmitoleic acid	20478	18444	39808	23367	18025	19692	17906	17512	12508	10093	30264	18211	15576	18742	22564	18127	18635	25684	25788	27839	20370	17102	18835	33410	17335	2240	4781	4645	4969	3400	2929	3257	3155	5005	3583	2800	5827	11359	5552	4545	8275	6085	3430	4618	6055	7889	6837	4862	6399
palmitic acid	279632	253302	266026	261500	289055	274936	250598	286349	172224	204510	250201	244607	239049	326505	339818	280096	266696	270513	234425	328872	273239	271398	252435	312840	253832	198968	236856	227330	218891	211262	185746	243397	203208	245060	202973	180231	267244	237758	234020	193052	303708	209917	184793	190149	238597	241635	218268	190437	227656
oxoproline	641567	841083	1010598	909435	1014760	729236	949060	944659	868402	849970	758796	1002993	852720	894070	871687	1033232	926781	1283430	1149186	844426	1024690	924203	935525	860066	863931	921754	1007057	970460	738901	1277770	954143	884398	1009255	1170958	996987	964843	1401437	1267773	1145012	1032395	1574118	1061737	1073529	1387246	1199562	1168168	1290559	1213947	1247465
oxalic acid	318955	186730	274992	188707	369768	165850	55983	39920	211060	126515	167843	71161	253347	63829	551018	442924	332125	173718	162544	147446	422799	134478	215049	203453	155765	34449	291566	53651	452777	205461	302856	586179	156861	173397	238874	389819	75555	192114	215072	199711	60726	429039	218574	136601	49585	100730	361998	116145	124429
orotic acid	2168	2712	2518	2442	3490	2603	1928	2377	2193	2098	3410	1775	3109	1924	2766	2600	2656	3598	2735	2121	2540	2070	2369	2537	2824	2018	2445	1913	2425	2827	2347	4337	2927	2314	1961	2601	2475	2988	2914	2432	2869	2620	2613	2135	2560	2101	2968	2602	2867
ornithine	83985	134748	204387	157848	84157	178616	154116	167206	127368	144894	281227	310400	119666	213511	107899	113238	144333	334151	381949	201691	97682	153794	174251	161790	207366	191814	142613	258987	67166	156962	152782	38767	132104	231201	134440	238187	312310	290784	312815	277613	333190	166836	294983	304316	328035	347444	240169	308191	336005
oleic acid	2028	2652	2320	70375	75774	2293	64111	2376	1885	1456	1890	1847	3297	1432	2299	1544	1375	2302	2871	2266	83709	2578	71164	2177	65716	31936	57502	54780	47037	36404	33213	45156	39466	56995	46913	32922	48876	103537	49080	55075	102843	64910	39828	35103	64572	75588	64596	46031	71852
nicotinic acid	64793	38730	88944	47397	72934	44672	15798	10951	69759	35566	58385	35370	147878	18030	110656	128164	116812	71652	39381	32696	116354	37113	54834	41403	26805	10678	95784	12094	123774	68487	80243	196024	31858	38472	72483	112908	17200	34419	28291	71949	20151	235650	59246	30455	15063	42120	176423	35414	24058
nicotinamide	8526	9360	4408	4306	8202	6908	6398	10214	7677	8560	5415	7033	7777	5914	8065	6368	9090	4300	5089	8692	5546	6222	6475	7908	8861	10962	9127	12378	9967	14471	13742	12034	10690	13932	10707	4248	7501	6422	6281	5920	6428	4288	4252	4323	5115	6986	5387	5744	7172
N-acetylglycine	13336	6813	15917	15592	7116	13663	8665	11886	6849	5411	10162	9991	12023	14345	11425	7230	8406	9765	8230	18887	10031	14419	19558	15111	12235	8185	9894	6386	9540	10199	7887	10245	12541	7527	8837	12034	13265	18305	10064	12888	16462	13089	11813	6525	6811	11772	17553	11487	11990
N-acetyl-D-tryptophan	3374	4494	6010	3697	5106	2875	4058	3640	3682	4054	6410	3688	2648	2995	5498	4129	4711	5533	4765	3427	3540	3971	3578	3128	3456	2395	2286	1859	4029	1902	3256	4024	1835	3751	2578	3986	3942	4360	3565	3624	2702	5158	3414	3080	4261	2552	2850	2471	3550
myristic acid	13994	15733	18635	15905	15517	17756	15360	14264	10810	10243	16122	14931	13468	15104	14538	13577	14359	17596	14452	18284	14078	15215	12699	16698	14631	7953	8722	9793	8039	8367	7092	8186	8949	9863	8218	8695	12313	12341	10463	9094	14603	9331	8679	9320	11761	13252	9936	10816	11458
myo-inositol	105939	114666	86331	87776	141024	72483	95008	156269	122759	111881	94188	86500	117477	116580	112284	115627	106515	134091	100140	98691	119657	120208	101640	82917	90083	146414	154355	113048	127207	229242	129658	183656	124343	162591	128285	122770	172122	183525	101444	107355	134051	113546	133586	92200	96695	103789	144777	85476	95391
methionine sulfoxide	3691	3845	2052	4448	5051	2018	2665	2340	3989	3525	3794	2987	4217	2007	5117	4506	4567	3427	3848	3278	5245	3915	4499	5194	2934	1854	3826	1116	3715	3667	4437	3435	3266	3448	3666	4615	2499	4181	3832	3228	826	4646	3841	2997	2542	3389	4536	3135	1969
methionine	53646	83895	71932	93509	75097	117357	117224	67943	81199	87777	67896	114132	73166	91001	45265	47123	72320	98525	96547	98546	43195	81404	84139	75185	104022	106486	44827	90813	37550	61472	56686	18362	65473	74048	65813	56552	95802	79845	103110	101682	118757	54649	79193	106641	103020	108037	73337	93465	113661
methanolphosphate	18091	17909	11877	17250	18994	17510	18551	16339	16260	16086	10438	11163	11608	11294	13693	14648	11811	8979	9320	12923	14739	11158	10679	13422	9932	23925	20783	18207	19413	19353	19986	22234	14692	20364	20925	9292	11733	12338	12724	11179	10749	10266	11392	10297	13572	10601	9182	8033	9660
mannose	304336	414035	247799	324548	390766	390396	340172	311150	260967	251561	310148	448452	364696	108900	372838	348160	406638	366925	280820	455328	474284	372143	286022	338807	402927	338415	280100	361840	320339	309273	267679	311021	364881	312222	325122	402539	429112	384351	374108	311311	313819	325637	385279	380672	425504	438908	343590	338628	387092
maltose	5554	4266	2274	3780	4498	3358	4465	3359	3841	3972	5575	4538	8189	2852	4111	3334	11209	2209	2145	4004	3953	4133	2496	4706	3330	4240	3582	4649	4393	4909	5011	4373	3496	2822	5505	2959	6890	7324	3037	4513	3480	5854	5713	4385	5026	2995	3367	3620	3250
malic acid	33336	43661	77087	38271	59850	39852	51475	48488	54554	44388	36486	43957	71432	80448	43736	62536	40116	38056	53330	67267	61153	89711	100606	37529	77829	32577	32832	31642	23141	33829	33996	27062	28829	37098	29651	30445	25024	27052	33188	29653	20757	29961	39037	37905	26927	34722	33697	24032	19783
maleimide	50649	45413	33460	49190	54001	47320	43987	45581	53067	41386	39410	36790	46795	34928	49227	56193	42352	33714	34827	39916	46319	37473	36702	46634	33783	55678	64602	52632	64000	58571	53735	69635	48554	55324	63173	44897	39909	41261	34235	48418	27633	47824	46343	33988	32338	40125	45267	32203	35501
lysine	36616	41920	36172	54051	22428	78378	69134	39804	42538	73099	46078	58715	33128	46613	17437	21636	31047	35744	39158	43360	28547	39591	36477	43955	51052	38968	21874	52499	17068	30407	28050	5142	26509	30371	30623	20758	26098	26728	30195	37127	23701	16743	29011	38360	27864	41257	23045	23413	39354
linoleic acid	56954	42264	57159	56933	48743	49216	37544	40432	28693	26009	57216	43753	39978	36617	51354	41112	45128	48058	42388	66018	54968	40124	47785	78913	38519	33410	55922	53786	48922	35542	32763	42032	37210	50652	48856	33607	49965	106977	49843	51317	105575	69695	45777	36677	62637	72586	81748	45259	68870
levoglucosan	4673	6066	3424	5178	5535	3734	3986	3368	4555	4480	9126	5728	6568	919	5844	4590	6772	3666	4048	3116	6986	3871	3551	5923	2527	7279	5058	8436	4752	8123	6368	5216	700	5865	5266	7673	4231	4584	2716	3864	5845	4064	4909	1151	4057	4634	3629	3777	682
leucine	400144	381830	720899	536675	385746	543916	521222	394285	523578	397687	441228	440433	441454	385338	313460	398928	378791	415714	530797	465856	313842	412319	567804	457989	456941	579646	497090	442272	368236	510972	550165	269117	576126	561867	557217	560400	456090	502366	426135	609380	533212	422833	576342	451160	481610	502894	590041	456152	525618
lauric acid	42610	36939	52045	37017	47849	43461	41120	41010	47456	35663	36315	36592	39549	39422	41860	33441	30976	42443	41354	34166	44430	47076	27952	42045	37032	32224	48770	36550	35175	40422	34346	54286	30921	49445	48212	36129	38680	36268	34340	38033	51706	48029	39129	37372	44293	44293	40514	33331	37024
lactic acid	752626	1346495	1587534	1059017	1760554	997438	1358997	1517354	2274100	1766608	690176	1057537	1569763	1333038	884554	1118752	609642	1109673	684498	255078	882628	2324399	1339715	947703	1021551	1499552	1103813	728142	357472	705060	1157349	212516	786833	1143954	854621	1661236	758783	132139	239137	1192772	1142517	1293999	1522387	1435329	742044	183637	863234	980093	439430
lactamide	2323	2754	3356	984	2555	1674	1569	1759	3788	2314	1593	1606	3509	2453	1550	4422	1214	1653	2008	1724	5021	3146	3395	1415	488	1872	3081	1254	1488	2467	2227	1934	230	1718	1580	3061	1262	1444	1164	1428	1944	1224	2004	2472	494	1822	4043	1671	1199
kynurenic acid	1490	1524	1542	1176	1745	1024	800	4584	646	1110	1425	785	1500	1010	1485	1609	1623	1378	1163	568	2020	588	1549	1694	485	912	1585	1336	1876	1965	1311	423	1270	1789	1834	1872	936	1564	845	1251	792	774	826	999	494	903	1017	582	692
isothreonic acid	9618	9276	7924	9989	10908	8889	9947	9929	9716	10364	9881	10074	11053	9064	10509	11951	10289	11201	10306	9802	10193	10580	10884	9131	10005	9255	10856	12797	11262	15199	11890	12354	9380	14198	10529	9885	9824	11061	9838	10038	10835	9128	10686	9517	9526	9381	9906	9717	9585
isoleucine	241046	245120	414065	357764	244593	337289	319646	265617	329652	246279	305892	303228	263795	238413	213830	242629	228930	282738	351398	289783	189522	253281	351225	280286	299886	358900	265183	253683	250062	305187	310262	180310	334541	344501	306735	334999	300326	344944	291914	388028	331645	266510	348211	298874	279492	301850	351681	296335	342635
isocitric acid	19690	29016	23678	24845	32835	20648	25219	20480	21536	23251	32433	25736	21857	30299	26842	25842	24073	38472	34783	27857	21580	32845	30249	18385	24681	15270	21820	21040	16309	20582	18292	18262	16840	21907	15828	26926	24041	30240	32055	26055	24502	22908	32109	23763	22871	24672	27876	23938	22107
indole-3-propionic acid	1497	2059	8612	1343	1234	1047	1358	1531	1978	1950	3007	1136	2189	4162	2536	3218	2218	1874	4242	2010	1492	4569	2274	2210	3540	2163	2403	3511	3575	4039	2704	3441	3376	3168	2705	4226	1875	3571	2567	1960	2719	2932	5186	2351	4913	2587	2556	3864	1575
indole-3-lactate	6914	11267	11782	10946	9992	9077	7288	14474	9164	8430	9884	10902	8088	8315	8547	5882	8716	9408	7618	12044	8142	7781	9516	8354	9875	11938	11195	10143	10439	11580	8678	7931	10036	9424	7982	9959	13702	11582	11055	12460	13144	12785	10951	7625	7838	8410	11444	7438	10603
hydroxycarbamate	8517	8069	4780	6930	10171	8191	3471	3782	9611	6720	7291	7379	9365	4760	12571	9398	9719	8453	7000	5935	8359	5349	11641	8427	6284	3858	8084	5074	8962	7389	7109	7780	6200	8929	10416	6685	5185	6296	5566	10955	4673	10104	7391	8509	3207	9386	8497	5100	7890
guanidinosuccinate	785	775	879	536	821	742	2881	528	565	922	716	540	857	684	703	819	1092	4375	774	581	591	623	694	851	4018	784	776	4306	891	824	899	1226	3622	674	1220	1223	7560	858	535	543	4619	470	922	4775	4866	806	294	431	4920
glycolic acid	44150	33350	57442	34476	38877	31066	33763	28535	36924	28303	42721	36344	53494	31278	44569	46712	36041	29598	31126	46986	63755	45408	48514	41402	33529	37926	52333	32832	49662	41507	54073	46999	33779	36333	41831	52353	28855	41930	33843	36500	35493	45932	39800	32519	28473	34317	53174	32305	29431
glycine	257482	242480	481642	277171	286719	272090	238958	158600	258988	199859	183652	205135	257037	164698	204831	260804	211142	219010	210169	202145	288362	193088	244602	227262	207750	251131	221475	172640	211975	233067	202495	179165	182072	215657	222803	217941	155564	254036	177452	227020	195832	245567	209763	221948	186290	202315	287717	211171	211946
glycerol-alpha-phosphate	23613	37377	18652	29182	48403	23401	24883	28234	33894	30979	23936	22630	24113	23643	21449	24344	21215	27315	25877	22696	21300	29536	22076	21062	21743	24087	25914	22739	23550	35059	27203	27602	21091	31471	25713	22397	26407	31415	23470	21845	24363	18751	26079	20262	22956	21497	24564	22616	20919
glycerol	1416250	1500894	1239204	1400178	1761334	1370259	1259605	1274335	1419599	1383938	1817077	1179396	1399564	1242172	1434521	1549029	1300477	1777553	1380415	1153301	1518912	1258628	1426027	1323448	1094817	1146486	1386070	1008171	1121120	1335375	1115690	1321999	1086255	1191670	1202150	1252359	1023552	1301646	1098204	1245822	1025596	1393452	1268939	1318910	1024331	1240375	1604472	1034187	1126278
glyceric acid	13574	29538	16567	15027	43465	19753	14708	9039	16432	18264	17595	14092	15850	14208	19975	19892	19478	21761	14895	18233	19087	17047	19680	17068	15869	3886	16513	12332	19955	15965	15050	16728	11721	17222	11650	18256	16134	18115	16000	19034	23514	14341	21577	15760	13392	13935	22755	14337	17361
glutamine	110998	178076	108126	210078	99674	269201	329045	544762	177137	290326	186427	353689	110793	350351	88959	87160	227920	191615	269471	374498	113121	317039	174957	253436	289554	316837	111567	369820	58243	148822	108161	18645	232487	257565	153108	88669	256786	192872	184073	203060	267822	76155	160977	271063	314618	401827	123972	204100	249580
glutamic acid	3436	6361	6269	8472	8178	9523	16099	11834	11394	11136	5903	13596	5303	11166	5546	4440	10356	15891	16190	8030	2940	9603	7080	8931	9224	11422	3852	12327	2605	6569	5117	2357	9163	10976	8040	3894	16730	7565	11261	10252	19583	3612	7659	12410	19572	10663	6171	8823	12627
glucuronic acid	35798	37247	70877	34981	36174	33427	22071	46048	32954	35134	81695	56199	61802	73711	83709	74326	73868	98208	120143	50604	66204	55229	104954	83292	59826	31876	66653	38027	45960	77638	52453	61676	47290	45830	38785	81179	70584	85480	82867	101948	197902	54698	96851	54320	78124	66931	120920	133932	124331
glucose-6-phosphate	4711	4238	3620	6087	2818	5558	5190	2744	4805	3772	6367	889	3777	5236	3547	4375	1784	4541	4793	5355	3452	3173	5152	4508	2051	1932	4273	1363	7216	2512	4987	4488	2435	3665	3799	4493	4897	6125	5157	1894	4398	2989	2959	2396	1526	4487	5420	2860	717
glucose-1-phosphate	22515	16273	10173	18930	21380	16655	10946	13188	19925	17539	20042	16353	19091	9848	29530	22473	22844	10492	13699	14749	25183	12441	11864	19596	17206	12116	26039	14257	24485	24643	29507	28912	16268	15650	18579	20840	12555	14556	13519	15851	9407	17617	16527	12051	16635	13571	13946	8885	13077
glucose	8694315	7385759	5510229	7139767	4483473	7494335	6374716	7096071	6494437	7741549	8251464	7380404	7246374	7245790	7254105	7301320	8525934	6786150	6323222	7930962	7187010	6906331	6417787	7840654	7249188	6703811	7765029	8649714	8793613	6495929	8165232	8274461	8488514	7312376	8021484	6798852	7281392	7116519	8461544	6439870	6001829	7414408	6598653	7214202	8664327	8042655	6265585	8144823	7364782
gluconic acid	2542	1769	1382	1610	2083	1387	2328	1584	2530	2027	3047	1468	2709	1845	2654	2213	2868	1977	1469	2928	3294	1613	1835	2852	1793	1912	3161	3792	2579	2554	2733	3622	1718	3653	3347	2221	2622	2295	1954	2581	2523	1569	2907	1821	1744	1635	3042	1853	1967
fumaric acid	20125	24872	31343	21746	29372	22462	25858	25096	24297	23759	22179	22893	28012	34659	23822	27926	22575	19606	28193	30837	26520	35073	41507	23815	48953	18567	19704	18305	19192	19034	18567	17510	19614	22045	17302	18871	16656	21636	21792	19155	13703	15796	23189	22407	17070	19742	16868	16462	17589
fucose	30106	38515	23357	24398	36981	10819	23055	26800	14147	23641	23846	29243	22020	23335	18061	15696	31710	13782	14483	18845	16483	26017	22822	26790	23381	17654	36245	39225	23446	24834	17915	29407	27139	19556	33438	24172	26145	27595	27090	23975	21463	26945	21002	24863	26861	25767	24371	21092	27415
fructose-6-phosphate	771	1276	855	867	1628	820	1805	1222	1257	1188	762	1005	1284	737	811	1135	780	1325	1716	1209	1294	1130	903	969	895	1200	1450	787	1662	1496	1104	1004	1858	982	1151	1172	1182	1245	1248	1138	1099	1034	1255	879	761	865	1238	914	1094
fructose	16613	161834	17439	20092	355834	28641	19801	18477	18026	17816	24903	20984	21378	23152	19134	18078	22225	20614	23560	22092	21728	20720	17517	22076	20539	21097	26007	26135	22735	19815	21632	19951	16965	24638	19564	19253	28169	23512	24690	15723	19625	17662	21595	24060	22209	23476	18052	24973	22712
ethanolamine	271112	271485	367968	234274	266806	227393	170491	192555	235378	241931	256744	254061	296684	183545	235925	287083	218868	306533	222714	216495	289226	253993	308203	228101	227312	179913	234632	166000	272129	365146	215100	231990	202738	263979	223242	262538	192993	314555	240808	276626	225446	293456	311979	207574	192573	215898	319228	231716	220544
erythrose	1726	1287	1138	1202	2057	2135	1183	1324	1488	2133	1613	1447	2024	1330	1317	813	2165	1641	1120	1816	1996	1419	2044	1762	1778	1392	1000	1899	2042	1449	1641	1666	2635	2289	1607	2384	1442	1734	1714	1419	1248	1293	1697	1327	1660	1835	1713	1300	1524
erythritol	15326	17207	12902	15225	20637	15342	15728	14831	15428	16375	16722	16753	17243	17166	17805	19324	17926	18191	17578	18161	17973	21140	18097	17413	18454	14131	16215	15932	16332	19600	16900	16568	14579	18368	15494	16145	18111	19031	16581	16872	17321	16416	16010	17402	16746	17333	16761	16155	16919
dihydrocholesterol	4633	5084	2923	2974	4733	6574	3266	4638	4592	5319	1579	2206	2413	1761	2222	3257	2347	1823	1482	1861	2726	2045	1449	2892	2189	5528	8840	8483	10265	9922	9454	12079	7180	3601	9132	1622	2485	2503	1771	2094	1900	1987	2344	2517	1956	1993	1719	1534	1948
deoxypentitol	1358	1266	1295	1651	1598	1781	1196	928	951	1158	1874	1639	1950	1954	2120	2209	2063	2514	1926	2000	2091	1965	1623	1856	1691	1272	1227	1536	1437	1534	1161	1613	1387	1363	1249	1670	2448	1979	2367	2637	1898	2089	3084	1967	1564	1743	2768	1621	2281
dehydroabietic acid	2491	5774	2551	2447	4652	1948	2566	2895	3511	2915	2475	2902	2018	2190	4811	3381	4345	2330	3559	6336	2101	2516	2096	2923	3850	4222	2050	2460	4032	2525	2935	2913	3092	2437	2383	2751	2435	2425	39883	2428	2856	3118	4116	1828	3013	3516	3189	1499	2790
cystine	8001	2612	2343	3390	2743	7001	10923	21552	5460	18990	4468	17286	3821	8196	1919	2558	3966	1741	2806	9606	2298	5009	1993	16539	11449	13117	2558	18510	2483	5227	2594	2203	4552	3743	4213	3437	4504	3689	1931	2334	1349	1957	2852	2825	5744	11989	2386	1898	5040
cysteine	1289	1213	1298	1937	2063	2296	6381	3254	3911	4212	572	3117	995	2428	1090	831	3985	2584	2516	1759	24656	1921	1602	2978	2464	3695	838	2891	932	1498	1619	23870	2835	1871	2757	13957	2894	442	2192	4337	961	682	1230	5361	7184	2637	1177	1815	3749
creatinine	33516	163152	70845	51879	217259	46673	97879	80096	49087	49649	37426	61821	34904	75023	25094	35925	38218	41923	63658	98725	24753	83377	47277	40074	67568	91702	38048	93504	35545	56299	45113	391	75777	44659	40560	37247	64090	48120	68456	30305	65142	28591	58227	50527	69832	53337	39068	74753	83494
conduritol-beta-expoxide	1802	2006	800	1538	1926	1157	1265	2129	1493	2493	1585	1171	1835	1694	1854	1788	1817	1530	914	1154	2204	1145	1019	1421	1477	1825	2730	1996	1446	4818	2421	4043	1949	2339	2262	2005	2312	3216	1745	2189	2125	1621	2045	1660	1235	1759	2211	1126	1655
citrulline	16182	23893	22528	24002	23199	30359	29996	19408	17031	27254	19272	22727	20543	23604	15348	16214	19973	14237	15711	28313	19399	25561	20825	20651	24132	19676	19334	24908	15790	13772	19006	15538	17681	15595	18833	13080	16141	13471	18135	12246	14096	11284	12609	20302	17559	19835	12697	12071	13864
citric acid	714406	1113264	821072	891032	1465550	836814	874935	799119	779424	820235	985525	942035	804179	1136634	925396	967162	875355	1162016	1068444	1064192	897163	1138473	1141472	732719	958100	540956	651654	731670	538296	660265	609849	600047	621845	660394	548909	796911	726466	900882	939824	794247	746899	718558	964018	790427	717034	896255	818788	706428	672126
cis-gondoic acid	1352	1322	1664	841	1600	1560	934	650	1283	1192	877	1047	1146	728	1657	1594	1356	581	1288	1673	1568	867	1286	1555	1574	711	668	1010	993	710	678	959	756	1061	647	635	934	1152	7701	745	1250	892	956	681	1013	837	999	619	1072
cinnamic acid	33047	28406	22795	18636	27662	19476	22530	23216	19582	19343	17305	24923	32522	23856	29760	26394	28039	21047	28688	28271	33514	31923	25497	28003	20335	23645	27194	21307	25070	29345	24176	19810	24283	21399	25485	27749	29178	24029	23338	20168	30174	28837	30189	24455	25923	27545	33523	25396	24022
cholesterol	1262800	1082926	732928	871951	1165030	1109174	983329	1077798	1037835	1104617	824678	801218	892695	623222	906559	1082195	1017896	826878	737067	657173	960904	612300	711296	918550	856317	1136750	1607223	1037943	1344434	1550870	1546655	1694839	1093985	1300210	1501449	853406	922822	1020558	738823	849352	787245	768297	1000005	717544	841550	862962	712058	655978	841823
beta-sitosterol	3761	6282	2155	4320	5410	8929	4900	5160	4407	6672	1704	1763	2105	1987	3172	2351	2267	2153	2519	3604	3141	2807	2297	1940	1959	5652	9816	7971	13775	13814	14844	15563	8269	13781	11720	2756	2973	3503	2947	3574	3004	3986	3722	3732	3505	3158	2511	2976	2919
beta-glycerolphosphate	1907	2904	2080	2890	3238	3484	2629	2530	2119	3043	3421	1827	2441	1799	1812	1887	2875	3000	2092	2901	1915	2299	1691	2266	1644	1726	2201	1845	2774	3063	1787	2637	1991	2388	2861	2505	1212	1986	1868	1635	2340	1686	2182	2024	2694	2342	1836	2397	1680
beta-alanine	2119	2901	3399	3813	2946	4524	2695	1092	2528	2672	2029	3242	3282	2672	1961	2587	1614	4170	4406	1325	2257	3004	4094	3039	2104	1155	1356	1499	1151	2735	2045	1062	1502	2450	2344	2049	1769	2802	2479	4036	1904	1822	2575	2041	1471	2826	2691	2855	3189
azelaic acid	1796	2513	1723	2337	2095	1761	3648	2462	1626	2156	2246	1744	2097	1937	2042	1595	2200	2037	2654	3814	2607	1842	1567	2705	2717	2893	2034	2181	1694	2589	1472	1584	1805	1119	2241	2478	2826	2075	2945	1730	3664	1599	1768	3063	2744	1929	2446	3327	1930
aspartic acid	9997	13474	27881	14837	16059	14728	18949	11300	13395	12524	13027	16929	15126	16998	11428	11931	15676	22839	25795	14601	9003	15909	13538	14948	14387	14328	9485	10962	7598	12230	10451	5810	12965	15799	11271	11668	21504	17406	23994	16558	22386	9576	14910	13479	17585	14181	18163	21750	15705
asparagine	4320	8310	11373	9746	5010	9607	18797	13542	7443	9898	9462	12454	4906	12235	4391	3221	6452	11104	9593	11918	4832	9655	8005	6387	11203	19372	3970	14716	3876	6909	4698	3688	8222	10254	6961	4716	13549	8133	9484	9917	20647	2308	6989	12346	13587	14396	8070	11968	13698
arachidonic acid	44443	39474	36210	41710	35562	38850	29967	40501	35398	33143	34165	21924	29542	19145	31419	32168	27712	22795	26073	25509	31790	20485	20601	34870	21419	35559	50670	38165	40177	46630	40457	42430	29154	38663	37078	22598	24799	32420	20656	23695	27646	21889	22901	16991	21925	22683	20697	16001	21535
arachidic acid	33553	37727	32298	28682	55503	30867	13864	16725	28717	31294	6544	12306	16551	20314	58319	45776	56342	26292	19440	47001	37040	15255	14549	33531	37807	20996	30400	19927	52463	21254	31368	33340	43523	28175	27052	31157	16457	36446	54824	32489	22762	38627	32518	19823	15701	15044	30676	12513	13851
arabitol	6390	8494	5658	7756	9296	10127	10858	12594	6973	9807	7652	10726	8181	10852	8111	6500	7940	11134	9379	8559	7448	9681	8367	8083	8294	9313	6630	11557	6547	8338	7089	6048	7516	6101	7252	7134	8957	9354	9489	7713	8830	6934	8055	7686	12037	8139	7668	8052	8241
aminomalonate	26590	24370	35135	20719	31034	20490	15637	10545	18394	17037	11893	15879	16993	13389	19370	20484	22310	15621	13254	18919	20586	15349	16984	15560	15272	12215	18936	13462	22165	19351	24789	31867	20044	21888	18746	14483	11040	17507	15869	13593	12074	16356	13749	16475	10568	16455	18077	17161	14431
alpha-ketoglutarate	25761	35533	35060	29467	52740	31795	35468	47863	39200	36188	24629	31802	45267	54063	36653	41947	32109	30539	32448	44687	50748	70365	60171	31693	47872	25454	27955	32169	20540	28698	29008	24046	24391	29006	25049	21730	18000	19494	21712	20945	22236	25683	30744	32364	23539	28801	22042	18231	14955
alloxanoic acid	7415	3443	5827	5419	9967	5792	1601	1097	4794	3625	6335	2147	6468	1837	11265	8637	5526	5613	4182	2705	9799	3494	6541	6101	3740	735	5363	1144	7944	4828	6442	19509	3122	5349	5403	8974	1339	6839	3761	6494	1252	10076	6474	2966	1277	2763	8879	3261	2541
allantoic acid	10892	9196	11281	15145	6981	16500	16423	25370	18756	28109	19041	25606	27234	29032	10386	10591	12203	11742	12996	30173	9073	22567	25370	23512	32195	23491	14336	39192	13711	35248	15680	8503	22939	22107	15413	12335	14054	18504	5822	19911	6765	10008	17318	15830	12024	24374	12461	9754	16484
alanine	206482	402210	552480	754468	925673	843974	1030912	591905	1296567	895763	256469	767795	445489	766178	540271	453488	539460	757054	787847	308091	420545	521604	824488	705772	815671	1103978	375592	650908	309017	265830	369945	267247	513548	849238	702328	433147	540797	211148	106793	932495	621025	367461	414905	1024121	632428	721869	446033	375281	812190
adipic acid	6749	6975	8229	5500	10330	6291	12665	15194	4766	5433	5545	7734	5675	10110	7632	5756	8652	6080	6805	15769	5583	7388	6164	11380	12627	19594	5171	11342	7708	5189	4995	5091	9242	7212	4318	5694	15648	7713	14029	6056	20347	5278	6443	8624	18800	8155	5069	6654	8249
adenosine-5-monophosphate	3652	1786	6866	8369	917	5091	7285	838	1384	2198	2236	1359	4092	3886	3603	2955	1508	8648	22940	763	1532	1655	1095	1219	1407	2364	3461	752	905	1073	775	482	4423	2805	1239	1500	696	5350	5182	1717	3025	971	1371	1218	1035	1106	1404	11711	1571
aconitic acid	2795	3811	1787	2966	6129	3258	4325	5512	3539	2899	2772	4952	2603	4907	3880	3947	4725	3080	3233	6190	2784	5510	3707	2835	5622	3215	1299	4785	2728	3199	2666	1366	3940	2932	1817	3428	4898	3320	4502	4048	4384	3422	5449	4801	5062	5337	3213	2291	4248
5-methoxytryptamine	12219	10955	54958	29499	9252	17521	120289	3038	12651	9585	7424	10163	40178	32813	33765	11239	11475	54588	198672	4715	5545	8324	11580	4851	6300	9318	13053	6016	4542	8411	2989	1783	15055	8167	6766	8690	24217	22273	86978	4487	104521	3182	5791	4340	4542	5193	6926	125936	12265
4-hydroxybenzoate	4905	5325	4514	5614	5215	4948	4780	4026	3994	4123	4874	3330	6063	2600	5612	3849	4360	5359	6315	4825	6917	5065	3509	4341	3891	5236	6384	3371	3312	4095	4643	4021	4359	3889	3812	6786	4152	3968	3554	3670	6901	5568	5207	3987	5314	6725	5884	3417	3698
3-ureidopropionate	1829	1554	2782	2344	2050	1622	1758	2325	1188	1099	1269	2054	2509	2992	2861	839	1999	3924	2919	2271	2334	3888	3766	2201	1785	809	2039	2435	963	3121	3155	3042	2248	2769	1442	2955	3436	3090	3552	3957	6491	3011	3521	2309	2750	4221	4476	4679	4295
3-phosphoglycerate	4166	6487	4845	5774	5177	4150	7731	4463	4728	3380	7290	3871	4006	5880	4560	5781	4550	10688	8122	5622	5351	7744	5336	4919	3864	5841	7296	3804	4382	6196	4052	2259	4369	7605	4552	5555	7643	7460	8801	4447	9411	3450	6010	5750	3694	4646	6200	3810	5117
3-hydroxybutyric acid	450082	74766	421460	398924	75392	200763	182634	267571	107503	112520	445350	400909	359891	185057	269523	164987	224990	199414	192335	645872	220196	150003	222108	420317	447437	251752	601438	377608	418115	636016	524097	563780	439419	443762	511533	369711	496813	764606	268299	443574	505905	521113	376946	200301	373147	340982	395102	303527	422044
3-hydroxy-3-methylglutaric acid	830	503	613	707	470	547	452	490	376	489	648	659	491	702	433	432	782	676	634	789	462	803	551	552	602	439	543	696	729	592	596	347	631	554	627	1078	933	896	1040	486	778	728	1206	805	719	639	775	758	723
2-picolinic acid	22970	12586	23627	17632	15481	14305	8908	8396	17248	11088	16262	9415	28572	7529	22639	21175	18400	12051	12109	10058	33607	9329	17846	23123	13134	11540	23129	7442	23262	23355	19952	24245	10454	13575	19351	34791	9630	13950	10240	17501	10083	23761	20362	9954	9536	10211	22632	9058	9821
2-ketoisocaproic acid	41204	40548	70761	45687	56144	49981	36185	68170	57623	39160	29805	35802	52976	44814	46501	48316	31137	36960	38635	47026	56384	56133	64966	38189	46610	57676	43786	42698	41312	42339	44128	47234	59705	53411	48649	50756	26271	36683	23731	40047	40612	44439	52479	37833	32258	50734	65687	29700	37481
2-hydroxyglutaric acid	4392	5401	5912	6022	6914	5001	6498	5600	5478	5600	5494	5887	6206	7360	5892	6327	5255	6750	6577	5609	6461	8486	8059	5436	5926	4473	5250	4820	4312	6374	4959	4627	4259	5180	4346	5042	4845	5034	6009	5085	3650	4773	6487	5077	5159	4618	4785	3821	3812
2-hydroxybutanoic acid	355416	210726	322954	235264	429088	183548	62651	67042	45408	153530	47858	79194	300990	40781	604902	498158	385194	61285	184438	160790	494096	148746	244761	243469	175102	55169	133263	96508	533499	237868	104694	1053241	185224	146628	296470	454612	108884	227456	58297	250931	203357	501946	251583	45687	77678	54653	417519	110545	135611
2-aminobutyric acid	6439	14664	22680	9880	10914	9895	13445	8365	15368	11791	7724	10635	6155	8447	6923	9636	12541	20367	21441	9194	10468	8382	9818	8262	10699	11432	11472	11500	6857	13777	10544	7694	6885	15859	12169	16725	23107	12013	7222	24659	32223	17538	18567	21668	22308	8620	22136	21801	26497
2,4-diaminobutyric acid	4548	2508	4496	2277	442	1185	3402	2824	1595	1126	313	625	356	3243	1675	4144	1066	3469	1853	3474	4890	2200	1695	5304	466	2683	5708	3876	5630	579	6911	6840	4963	5326	1696	5809	2182	527	1071	950	3718	1246	591	2949	3017	4037	5223	3474	4077
2,3-dihydroxybutanoic acid	5187	5311	7106	7024	6430	5702	5681	5799	3848	4149	5825	7166	6736	5079	6430	6505	5913	6191	6485	7633	5931	6288	5895	5086	6798	5028	6233	4546	5981	6437	5013	5976	4738	6114	5911	7437	7254	8418	6010	8190	9403	6663	8135	4569	5548	5940	9036	7176	8065
[truncated: 1 more columns]
